# Supplementary material for: SIRT3 Enhances Glycolysis and Proliferation in SIRT3-Expressing Gastric Cancer Cells
Source: PLoS One. 2015 Jun 29;10(6):e0129834. doi: 10.1371/journal.pone.0129834 (PMC4487898; doi:10.1371/journal.pone.0129834)
Supplement: S1 Table — (XLSX) [file pone.0129834.s004.xlsx]

## Sheet: Sheet1
S1 Table: primer sequence for real-time PCR
Gene name	Forward (5'-3')	Reverse (5'-3')
SIRT3	CATTCGGGCTGACGTGATG	AACCACATGCAGCAAGAACCT
Glut1	TGTGGATTGAGGGTAGGAG	GAGGTACGTGTAAGGGACTG
HK2	CCCGCCAGAAGACATTAG	CTCAGACCTCGCTCCATT
MCT1	ATGCTGTCCTGTCCTCCTG	CTGCTCGTTTGCTTTCTGTT
MCT4	AGGTGAGGCGGAACCAAC	GATGACGAAACAGCCGAAGA
HIF-α	CTCGGCGAAGTAAAGAAT	TCACCAGCATCCAGAAGT
